# Supplementary material for: Design and Synthesis of Conformationally Flexible Scaffold as Bitopic Ligands for Potent D3-Selective Antagonists
Source: Int J Mol Sci. 2022 Dec 27;24(1):432. doi: 10.3390/ijms24010432 (PMC9820167; doi:10.3390/ijms24010432)
Supplement: Supplementary file 1 [file ijms-24-00432-s001.zip]

Archive with 1 entries (1 files):
- ijms-2107160-supplementary.pdf
